# Supplementary material for: Accessible LAMP-Enabled Rapid Test (ALERT) for Detecting SARS-CoV-2
Source: Viruses. 2021 Apr 23;13(5):742. doi: 10.3390/v13050742 (PMC8146324; doi:10.3390/v13050742)
Supplement: Supplementary file 1 [file viruses-13-00742-s001.zip]

Archive with 37 entries (32 files):
- viruses-1163569-supplementary 1/__MACOSX/
- viruses-1163569-supplementary 1/__MACOSX/._Viruses
- viruses-1163569-supplementary 1/__MACOSX/Viruses/
- viruses-1163569-supplementary 1/__MACOSX/Viruses/._.DS_Store
- viruses-1163569-supplementary 1/__MACOSX/Viruses/._Images
- viruses-1163569-supplementary 1/__MACOSX/Viruses/._suplemental 1.pdf
- viruses-1163569-supplementary 1/__MACOSX/Viruses/._suplemental figure 2.pdf
- viruses-1163569-supplementary 1/__MACOSX/Viruses/._Supplemental Table 2.pdf
- viruses-1163569-supplementary 1/__MACOSX/Viruses/._Supplementl Table 1.docx
- viruses-1163569-supplementary 1/__MACOSX/Viruses/Images/
- viruses-1163569-supplementary 1/__MACOSX/Viruses/Images/._.DS_Store
- viruses-1163569-supplementary 1/__MACOSX/Viruses/Images/._Figure 1.pdf
- viruses-1163569-supplementary 1/__MACOSX/Viruses/Images/._Figure 2.pdf
- viruses-1163569-supplementary 1/__MACOSX/Viruses/Images/._Figure 3(1).png
- viruses-1163569-supplementary 1/__MACOSX/Viruses/Images/._Figure 4.pdf
- viruses-1163569-supplementary 1/__MACOSX/Viruses/Images/._Figure 5.pdf
- viruses-1163569-supplementary 1/__MACOSX/Viruses/Images/._Figure 6.pdf
- viruses-1163569-supplementary 1/__MACOSX/Viruses/Images/._Figure 7.png
- viruses-1163569-supplementary 1/__MACOSX/Viruses/Images/._Table 1.pdf
- viruses-1163569-supplementary 1/__MACOSX/Viruses/Images/._Table 2.pdf
- viruses-1163569-supplementary 1/Viruses/
- viruses-1163569-supplementary 1/Viruses/.DS_Store
- viruses-1163569-supplementary 1/Viruses/Images/
- viruses-1163569-supplementary 1/Viruses/Images/.DS_Store
- viruses-1163569-supplementary 1/Viruses/Images/Figure 1.pdf
- viruses-1163569-supplementary 1/Viruses/Images/Figure 2.pdf
- viruses-1163569-supplementary 1/Viruses/Images/Figure 3(1).png
- viruses-1163569-supplementary 1/Viruses/Images/Figure 4.pdf
- viruses-1163569-supplementary 1/Viruses/Images/Figure 5.pdf
- viruses-1163569-supplementary 1/Viruses/Images/Figure 6.pdf
- viruses-1163569-supplementary 1/Viruses/Images/Figure 7.png
- viruses-1163569-supplementary 1/Viruses/Images/Table 1.pdf
- viruses-1163569-supplementary 1/Viruses/Images/Table 2.pdf
- viruses-1163569-supplementary 1/Viruses/suplemental 1.pdf
- viruses-1163569-supplementary 1/Viruses/suplemental figure 2.pdf
- viruses-1163569-supplementary 1/Viruses/Supplemental Table 2.pdf
- viruses-1163569-supplementary 1/Viruses/Supplementl Table 1.pdf
